# Supplementary material for: Synthesis of β-Cyclodextrin-Decorated Dendritic Compounds Based on EDTA Core: A New Class of PAMAM Dendrimer Analogs
Source: Pharmaceutics. 2022 Nov 2;14(11):2363. doi: 10.3390/pharmaceutics14112363 (PMC9697223; doi:10.3390/pharmaceutics14112363)
Supplement: Supplementary file 1 [file pharmaceutics-14-02363-s001.zip]

Archive with 1 entries (1 files):
- pharmaceutics-1960748-supplementary.pdf
